# Supplementary material for: Engineering of Phycourobilin Synthase: PubS to a Two-Electron Reductase
Source: Plant Cell Physiol. 2024 Sep 4;66(2):229–37. doi: 10.1093/pcp/pcae098 (PMC11879140; doi:10.1093/pcp/pcae098)
Supplement: pcae098_Supp [file pcae098_supp.zip]

Archive with 1 entries (1 files):
- suppl_data/pcp-2024-e-00079-File007.pdf
